# Supplementary material for: Transcriptome Analysis of the Seed Shattering Mechanism in Psathyrostachys juncea Using Full-Length Transcriptome Sequencing
Source: Plants (Basel). 2024 Dec 11;13(24):3474. doi: 10.3390/plants13243474 (PMC11728615; doi:10.3390/plants13243474)
Supplement: Supplementary file 1 [file plants-13-03474-s001.zip]

Archive with 1 entries (1 files):
- plants-3306482-supplementary.pdf
